# Supplementary material for: Psychological and weight-related characteristics of patients with anorexia nervosa-restricting type who later develop bulimia nervosa
Source: Biopsychosoc Med. 2008 Feb 12;2:5. doi: 10.1186/1751-0759-2-5 (PMC2275291; doi:10.1186/1751-0759-2-5)
Supplement: Additional file 1 — Japanese Genetic Research Group for Eating Disorders. The investigators in this multi-site study group. [file 1751-0759-2-5-S1.xls]

## Sheet: Additional File 1
	Japanese Genetic Research Group for Eating Disorders
	Kesashi Aonuma	Department of Pediatrics, Nagano Municipal Hospital
	Tetsuya Ando, Gen Komaki	Department of Psychosomatic Research, National Institute of Mental Health, National Center of Neurology and Psychiatry
	Taro Chiba	Department of Psychosomatic Medicine, Morioka Yuai Hospital
	Kenzo Denda	Department of Psychiatry, Hokkaido University Graduate School of Medicine
	Mitsue Fujita	Fujitamitsue Clinic
	Kazumasa Honma	Department of Pediatrics, Toyama Red Cross Hospital
	Tomoyasu Ichijo, Masayuki Yamaoka	Department of Psychosomatic Medicine, Kudanzaka Hospital
	Toshio Ishikawa	Department of Psychosomatic Medicine, Kohnodai Hospital, National Center of Neurology and Psychiatry
	Kotaro Itakura	Itakura Hospital
	Satoshi Izawa	Department of Psychosomatic Medicine, Saku Central Hospital
	Kenshi Kawahara	Nozomi Clinic
	Keisuke Kawai, Masato Takii	Department of Psychosomatic Medicine, Graduate School of Medical Sciences, Kyushu University
	Nobuo Kiriike, Toshihiko Nagata	Department of Neuropsychiatry, Graduate School of Medicine, Osaka City University
	Nobuyuki Kobayashi	Department of Psychosomatic Medicine, Coloproctology Center, Takano Hospital
	Naoki Kodama, Takakazu Oka	Division of Psychosomatic Medicine, Department of Neurology, University of Occupational and Environmental Health
	Masanori Koide	Department of Internal Medicine, Hoshigaoka Maternity Hospital
	Masaki Kono	Wakaba Ryoiku-en Hospital
	Nobuo Kurokawa	Kurokawa Internal Medicine Clinic
	Hideyo Machida	Machida Clinic
	Akinori Masuda	Masuda Clinic
	Kazunori Minatozaki	Department of Pediatrics, National Hospital Organization, Hiroshima-Nishi Medical Center
	Noriaki Mizushima	Department of Internal Medicine, National Hospital Organization, Ishikawa National Hospital
	Tamio Muroya	Muroya Hospital
	Kiyohide Nagamine	Department of Psychosomatic Medicine, Nagano Matsushiro General hospital
	Katsutaro Nagata	Department of Psychosomatic Medicine, Hamamatsu University School of Medicine
	Toshihiro Nakahara	Department of Social Science and Medicine, Course for Health Science, Kagoshima University Graduate School of Medical and Dental Science
	Yoshikatsu Nakai	Karasuma Oike Nakai Clinic
	Tetsuro Naruo	Department of Psychosomatic Medicine, Nogami Hospital
	Aya Nishizono	Tokyo Institute of Psychiatry
	Kazuyoshi Ohkuma	Department of Internal Medicine, Yufuin Kohseinenkin Hospital
	Kenjirou Okabe	Department of Psychosomatic Medicine, Tenri Hospital
	Yuri Okamoto	Health Service Center, Hiroshima University
	Akira Oshima	Department of Psycho-oncology, National Kyushu Cancer Center
	Norio Ozaki	Department of Psychiatry and Molecular Psychiatry, Nagoya University Graduate School of Medicine
	Satoshi Saito	Department of Neuropsychiatry, School of Medicine, Sapporo Medical University
	Ryouichi Sakuta	Department of Pediatrics, Dokkyo Medical University, Koshigaya Hospital
	Hiroyuki Suematsu	Faculty of Human Care, Nagoya University of Arts and Sciences
	Mari Suzuki	National Graduate Institute For Policy Studies, Health Services Center
	Tatsuyo Suzuki	Fujita Health University School of Medicine, Faculty of Medicine Department of Psychiatry
	Hikaru Tada	Department of Pediatrics, Kosei hospital
	Michiko Takei	Takei Medical Clinic
	Yoshito Takenaka	Takenaka Kids Clinic
	Kaori Takeuchi	Daita Clinic
	Kazumi Tomita	The Psychosomatic Children's Clinic
	Yuichiro Tomita	Department of Psychosomatic Medicine, Yokohama Rosai Hospital
	Eita Tonai	Department of Psychiatry, School of Medicine, Fukuoka University
	Atsushi Utsumi	Department of Psychosomatic Medicine, Tohoku University Hospital
	Chikara Yamaguchi	Division of General Medicine and Neuropsychiatry, Aichi Medical University Hospital
	Toshio Yanagihara	Department of Pediatrics, Yoshida Hospital
	Hiroyuki Yasuda	Yasuda Clinic
